# Supplementary material for: Experimental setup and image processing method for automatic enumeration of bacterial colonies on agar plates
Source: PLoS One. 2020 Jun 24;15(6):e0232869. doi: 10.1371/journal.pone.0232869 (PMC7313745; doi:10.1371/journal.pone.0232869)
Supplement: S1 Data — (XLSX) [file pone.0232869.s001.xlsx]

## Sheet: 17.4_AK-0
	Sample	Agar-17.4		File	AK-0_180506.tif
									Counts
								X
									Time
	Counts		Person A	Person B	Person C	Av.	S rel./%
		Auto	29	29	29	29	0
		Gold	29	29	29	29	0
		Manual	27	29	28	28	3.57143
	Time		Person A	Person B	Person C	Av.	S rel.
		Auto	20	20	20	20	0
		Gold	25	25	26	25.3333	2.27901
		Manual	13	15	17	15	13.3333
	Counts/s	Gold	1.14474	0.0260887	Ratio	Aut/Gold	1
		Manual	1.86667	0.248889		Man/Gold	0.965517

## Sheet: 17.6_AK-1
	Sample	Agar-17.6		File	AK-1_180506.tif
									Counts
									Time
				X
	Counts		Person A	Person B	Person C	Av.	S rel./%
		Auto	33	33	33	33	0
		Gold	35	35	35	35	0
		Manual	34	35	35	34.6667	1.66543
	Time		Person A	Person B	Person C	Av.	S rel.
		Auto	20	20	20	20	0
		Gold	28	25	27	26.6667	5.72822
		Manual	18	20	22	20	10
	Counts/s	Gold	1.3125	0.0751829	Ratio	Aut/Gold	0.942857
		Manual	1.73333	0.173333		Man/Gold	0.990476

## Sheet: 18.4_NN-A-0
	Sample	Agar-18.4		File	NN_A-0_180506.tif
									Counts
								X
									Time
	Counts		Person A	Person B	Person C	Av.	S rel./%
		Auto	33	33	33	33	0
		Gold	29	29	30	29.3333	1.96824
		Manual	30	34	30	31.3333	7.37043
	Time		Person A	Person B	Person C	Av.	S rel.
		Auto	20	20	20	20	0
		Gold	28	20	28	25.3333	18.2321
		Manual	12	18	20	16.6667	24.98
	Counts/s	Gold	1.15789	0.211109	Ratio	Aut/Gold	1.125
		Manual	1.88	0.469624		Man/Gold	1.06818

## Sheet: 18.6_NN-A-1
	Sample	Agar-18.6		File	NN_A-1_180506.tif
									Counts
									Time
				X
	Counts		Person A	Person B	Person C	Av.	S rel./%
		Auto	35	35	35	35	0
		Gold	39	39	39	39	0
		Manual	32	35	31	32.6667	6.37245
	Time		Person A	Person B	Person C	Av.	S rel.
		Auto	20	20	20	20	0
		Gold	26	25	26	25.6667	2.24942
		Manual	15	16	16	15.6667	3.68521
	Counts/s	Gold	1.51948	0.0341794	Ratio	Aut/Gold	0.897436
		Manual	2.08511	0.0768406		Man/Gold	0.837607

## Sheet: 1.0_E.Coli_RingL_190828
	Sample	Agar-1.0		File	E.Coli_5-1_100ml_roi.tif
									Counts
									Time
	Counts		Person A	Person B	Person C	Av.	S rel./%
		Auto	733	733	733	733	0
		Gold	751	758	755	754.667	0.465356
		Manual	688	724	731	714.333	3.22991
	Time		Person A	Person B	Person C	Av.	S rel.
		Auto	20	20	20	20	0
		Gold	994	912	1220	1042	15.3082
		Manual	481	384	549	471.333	17.5934
	Counts/s	Gold	0.724248	0.11087	Ratio	Aut/Gold	0.97129
		Manual	1.51556	0.266639		Man/Gold	0.946555

## Sheet: 2.0_E.Coli_RingL_190828
	Sample	Agar-2.0		File	E.Coli_5-2_100ml_roi.tif
									Counts
									Time
	Counts		Person A	Person B	Person C	Av.	S rel./%
		Auto	583	583	583	583	0
		Gold	590	624	622	612	3.11745
		Manual	566	595	573	578	2.61812
	Time		Person A	Person B	Person C	Av.	S rel.
		Auto	20	20	20	20	0
		Gold	525	397	445	455.667	14.1909
		Manual	418	360	272	350	21.0034
	Counts/s	Gold	1.34309	0.190596	Ratio	Aut/Gold	0.952614
		Manual	1.65143	0.346856		Man/Gold	0.944444

## Sheet: 3.0_E.Coli-RingL_190828
	Sample	Agar-3.0		File	E.Coli_5-3_100ml_roi.tif
									Counts
									Time
	Counts		Person A	Person B	Person C	Av.	S rel./%
		Auto	566	566	566	566	0
		Gold	580	575	582	579	0.62272
		Manual	520	572	551	547.667	4.77659
	Time		Person A	Person B	Person C	Av.	S rel.
		Auto	20	20	20	20	0
		Gold	410	397	452	419.667	6.84973
		Manual	369	282	355	335.333	13.931
	Counts/s	Gold	1.37967	0.0945034	Ratio	Aut/Gold	0.977547
		Manual	1.6332	0.227522		Man/Gold	0.945884

## Sheet: 4.0_E.Coli-RingL_190828
	Sample	Agar-4.0		File	E.Coli_6-1_100ml_roi.tif
									Counts
									Time
	Counts		Person A	Person B	Person C	Av.	S rel./%
		Auto	70	70	70	70	0
		Gold	66	66	70	67.3333	3.4298
		Manual	66	57	66	63	8.24786
	Time		Person A	Person B	Person C	Av.	S rel.
		Auto	20	20	20	20	0
		Gold	57	45	48	50	12.49
		Manual	37	26	58	40.3333	40.3099
	Counts/s	Gold	1.34667	0.168199	Ratio	Aut/Gold	1.0396
		Manual	1.56198	0.629634		Man/Gold	0.935644

## Sheet: 5.0_E.Coli-RingL_190828
	Sample	Agar-5.0		File	E.Coli_6-2_100ml_roi.tif
									Counts
									Time
	Counts		Person A	Person B	Person C	Av.	S rel./%
		Auto	12	12	12	12	0
		Gold	14	14	14	14	0
		Manual	14	14	14	14	0
	Time		Person A	Person B	Person C	Av.	S rel.
		Auto	20	20	20	20	0
		Gold	14	12	10	12	16.6667
		Manual	10	5	7	7.33333	34.3174
	Counts/s	Gold	1.16667	0.194444	Ratio	Aut/Gold	0.857143
		Manual	1.90909	0.655151		Man/Gold	1

## Sheet: 6.4_E.Coli_RingL_190828
	Sample	Agar-6.2		File	E-Coli_270819_2-1.tif
									Counts
								x
									Time
	Counts		Person A	Person B	Person C	Av.	S rel./%
		Auto	53	53	53	53	0
		Gold	52	53	53	52.6667	1.09623
		Manual	49	47	46	47.3333	3.22717
	Time		Person A	Person B	Person C	Av.	S rel.
		Auto	20	20	20	20	0
		Gold	88	60	45	64.3333	33.925
		Manual	28	24	19	23.6667	19.0532
	Counts/s	Gold	0.818653	0.277728	Ratio	Aut/Gold	1.00633
		Manual	2	0.381063		Man/Gold	0.898734

[truncated: 15 more sheets: 6.6_E.Coli_RingL_190828 (2), 7.4_E.Coli_RingL_190828, 7.6_E.Coli_RingL_190828, 8.4_roi_E.Coli_RingL_190828, 8.6_roi_E.Coli_RingL_190828 , 9.0_181115_Milch_DR_, 10.0_181115_Milch_DR, 11.0_181115_Milch_DR, 12.0_181115_Milch_DR, 13.0_181115_Milch_DR, 14.0_181115_Milch_DR (3), 15.4_181115_Milch_DR, 15.6_181115_Milch_DR, 16.4_181115_Milch_DR , 16.6_181115_Milch_DR]
